# Supplementary material for: Immunogenicity of an Extended Dose Interval for the Ad26.ZEBOV, MVA-BN-Filo Ebola Vaccine Regimen in Adults and Children in the Democratic Republic of the Congo
Source: Vaccines (Basel). 2024 Jul 23;12(8):828. doi: 10.3390/vaccines12080828 (PMC11359010; doi:10.3390/vaccines12080828)
Supplement: Supplementary file 1 [file vaccines-12-00828-s001.zip]

Archive with 1 entries (1 files):
- vaccines-3050943-supplementary.pdf
